# Supplementary material for: Ulva prolifera Stress in the Yellow Sea of China: Suppressed Antioxidant Capacity and Induced Inflammatory Response of the Japanese Flounder (Paralichthys olivaceus)
Source: Animals (Basel). 2023 Dec 6;13(24):3768. doi: 10.3390/ani13243768 (PMC10741151; doi:10.3390/ani13243768)
Supplement: Supplementary file 1 [file animals-13-03768-s001.zip]

Archive with 1 entries (1 files):
- animals-2722277-supplementary.pdf
